# Supplementary material for: Three Decades of Spinal Cord Injury in Saudi Arabia: Trends in Incidence, Prevalence, and Disability Outcomes
Source: J Clin Med. 2025 Dec 13;14(24):8836. doi: 10.3390/jcm14248836 (PMC12734008; doi:10.3390/jcm14248836)
Supplement: Supplementary file 1 [file jcm-14-08836-s001.zip]

Archive with 1 entries (1 files):
- jcm-4018032-supplementary.pdf
